# Supplementary material for: Valve-in-valve as a rescue treatment in retrograde migration of the transcatheter aortic valve to the left ventricle: a case report
Source: Eur Heart J Case Rep. 2023 Nov 7;7(11):ytad554. doi: 10.1093/ehjcr/ytad554 (PMC10686530; doi:10.1093/ehjcr/ytad554)
Supplement: ytad554_Supplementary_Data [file ytad554_supplementary_data.zip]

Archive with 4 entries (4 files):
- video 3 valve in valve.mp4
- video 4, valve in valve.mp4
- video 1.mp4
- VIDEO 2 MIGRACION.mp4
